# Supplementary material for: Incidence and Predictive Factors for Surgical Interventions Following Simple Congenital Heart Disease Interventional Transcatheter/Interventional Procedure
Source: J Cardiovasc Dev Dis. 2026 May 18;13(5):217. doi: 10.3390/jcdd13050217 (PMC13207924; doi:10.3390/jcdd13050217)
Supplement: Supplementary file 1 [file jcdd-13-00217-s001.zip]

Archive with 1 entries (1 files):
- jcdd-4269479-supplementary.pdf
